# Supplementary material for: Molecular Characterization and Subtyping of Blastocystis Species in Irritable Bowel Syndrome Patients from North India
Source: PLoS One. 2016 Jan 19;11(1):e0147055. doi: 10.1371/journal.pone.0147055 (PMC4718688; doi:10.1371/journal.pone.0147055)
Supplement: S1 Table — (XLSX) [file pone.0147055.s001.xlsx]

## Sheet: Sheet1
Name	Gender	Age (yrs)	IBS type	Duration(yrs)	Dirrhoea	Constipation	Both diarrhoea and constipation	D/microscopy	Trichrome	Invitro Culture	PCR	Subtype (ST)
IBS001	F	34	D	3	1	2	2	1	1	1	1	3
IBS002	F	44	D	1.6	1	2	2	1	1	1	1	3
IBS003	M	53	M	6	1	1	1	1	1	1	1	3
IBS004	M	42	D	5	1	2	2	1	1	1	1	3
IBS005	F	44	C	2	2	1	2	2	2	2	2
IBS006	M	37	D	1.5	1	2	2	2	2	2	2
IBS007	M	37	M	0.9	1	1	1	2	2	2	2
IBS008	F	54	D	1.5	1	2	2	1	1	1	1	1
IBS009	F	38	C	0.5	2	1	2	2	2	2	2
IBS010	M	44	M	3	1	1	1	1	1	1	1	3
IBS011	M	35	D	10	1	2	2	2	2	2	2
IBS012	M	47	M	0.8	1	1	1	2	2	2	2
IBS013	F	33	M	7	1	1	1	2	2	2	2
IBS014	M	27	M	1	1	1	1	2	2	2	2
IBS015	M	35	C	2	2	1	2	2	2	2	2
IBS016	F	46	C	0.8	2	1	2	2	2	2	2
IBS017	M	32	M	0.5	1	1	1	2	2	2	2
IBS018	M	48	D	4	1	2	2	1	1	1	1	3
IBS019	M	45	M	1	1	1	1	2	2	2	2
IBS020	M	37	D	0.5	1	2	2	1	1	1	1	3
IBS021	M	23	M	1	1	1	1	2	2	2	2
IBS022	M	65	C	6	2	1	2	2	2	2	2
IBS023	F	45	D	7	1	1	1	2	2	2	2
IBS024	M	32	C	2	2	1	2	2	2	2	2
IBS025	F	56	M	4	1	1	1	1	1	1	1	3
IBS026	F	34	D	0.8	1	2	2	1	1	1	1	3
IBS027	M	48	D	0.5	1	2		2	2	2	2
IBS028	F	28	M	0.8	1	1	1	2	2	2	2
IBS029	F	45	D	1.5	1	2	2	2	2	2	2
IBS030	F	28	M	2	1	1	1	2	2	2	2
IBS031	M	56	M	1	1	1	1	2	2	2	2
IBS032	M	52	C	1.4	2	1	2	1	1	2	2
IBS033	M	57	U	1	2	2	2	1	1	2	2
IBS034	M	21	D	3	1	2	2	2	2	2	2
IBS035	M	56	M	0.8	1	1	1	2	2	2	2
IBS036	M	40	C	1	2	1	2	2	2	2	2
IBS037	M	23	D	0.7	1	2	2	2	2	2	2
IBS038	M	34	D	4	1	2	2	1	1	2	1	3
IBS039	F	58	M	6	1	1	1	2	2	2	2
IBS040	M	23	C	0.5	2	1	2	2	2	2	2
IBS041	M	39	M	0.9	1	1	1	2	2	2	2
IBS042	M	25	C	0.5	2	1	2	2	2	2	2
IBS043	F	48	D	2	1	2	2	1	1	2	1	3
IBS044	F	35	D	3	1	2	2	2	2	2	2
IBS045	M	38	U	3	1	2	2	1	1	1	1	3
IBS046	M	52	D	1	1	2	2	2	2	2	2
IBS047	M	59	M	6	1	1	1	1	2	2	1	3
IBS048	M	28	M	1	1	1	1	2	2	2	2
IBS049	M	27	D	0.5	1	2	2	1	1	1	1	3
IBS050	F	32	M	0.5	1	1	1	1	1	1	1	3
IBS051	M	55	D	7	1	2	2	2	2	2	2
IBS052	F	35	D	4.5	1	2	2	2	2	2	2
IBS053	M	23	M	0.7	1	1	1	2	2	2	1	3
IBS054	M	37	D	2	1	2	2	2	2	2	1	3
IBS055	M	35	M	0.7	1	1	1	2	2	2	2
IBS056	F	44	D	3	1	2	2	1	1	1	1	3
IBS057	M	35	C	0.8	2	1	2	2	2	2	2
IBS058	M	25	D	1.2	1	2	2	2	2	2	2
IBS059	M	47	M	3	1	1	1	2	2	2	2
IBS060	M	35	D	1.2	1	2	2	2	2	2	1	3
IBS061	F	28	D	2	1	2	2	1	1	1	1	3
IBS062	M	32	M	3	1	1	1	1	1	1	1	3
IBS063	F	56	D	0.6	1	2	2	2	2	2	2
IBS064	F	28	M	0.5	1	1	1	2	2	2	2
IBS065	F	27	C	2	2	1	2	1	2	1	1	3
IBS066	M	54	D	3	1	2	2	1	1	1	1	3
IBS067	M	63	D	1	1	2	2	1	1	1	1	3
IBS068	M	29	M	0.5	1	1	1	2	2	2	2
IBS069	M	23	D	0.9	1	2	2	2	2	2	2
IBS070	M	41	M	1	1	1	1	2	2	2	2
IBS071	F	21	C	0.7	2	1	2	2	2	2	1	3
IBS072	M	39	M	1.5	1	1	1	2	2	2	2
IBS073	M	53	M	0.7	1	1	1	2	2	2	2
IBS074	M	26	D	5	1	2	2	2	2	2	2
IBS075	M	45	D	4	1	2	2	2	2	2	2
IBS076	F	42	M	3	1	1	1	1	1	1	1	3
IBS077	M	28	C	1	2	1	2	2	2	2	2
IBS078	F	34	C	3	2	1	1	2	2	2	2
IBS079	M	38	D	2	1	2	2	2	2	2	2
IBS080	F	28	M	0.5	1	1	1	2	2	2	2
IBS081	F	34	D	0.9	1	2	2	1	1	1	1	3
IBS082	M	25	C	3	2	1	2	2	2	2	2
IBS083	M	31	M	1	1	1	1	2	2	2	2
IBS084	M	27	D	2	1	2	2	2	2	2	2
IBS085	F	32	M	2	1	1	1	1	1	1	1	3
IBS086	M	29	D	0.5	1	2	2	2	2	2	2
IBS087	M	34	M	0.8	1	2	2	2	2	2	2
IBS088	F	23	D	0.9	2	1	2	1	1	2	1	3
IBS089	F	56	D	2	1	2	2	2	2	2	2
IBS090	M	27	C	2	2	1	2	2	2	2	2
IBS091	M	38	M	1.2	1	1	1	1	2	2	1	3
IBS092	M	42	M	0.7	1	1	1	2	2	2	2
IBS093	F	35	D	1	1	2	2	2	2	2	2
IBS094	M	44	D	2	1	2	2	1	1	1	1	1
IBS095	F	28	M	3	1	1	1	2	2	2	2
IBS096	M	31	D	1.2	1	2	2	2	2	2	2
IBS097	F	28	M	1	1	1	1	1	1	1	1	3
IBS098	M	53	M	2	1	1	1	1	1	2	1	3
IBS099	M	42	D	1.3	1	2	2	2	2	2	2
IBS100	F	49	M	0.8	1	1	1	1	1	1	1	3
IBS101	M	42	D	5	1	2	2	2	2	2	2
IBS102	F	29	M	1.4	1	1	1	2	2	2	2
IBS103	M	37	D	2	1	2	2	1	1	1	1	3
IBS104	M	27	M	1	1	1	1	2	2	2	2
IBS105	F	32	M	0.5	1	1	1	2	2	2	2
IBS106	M	58	D	0.8	1	2	2	1	1	2	1	3
IBS107	F	48	M	0.9	1	2	1	2	2	2	2
IBS108	M	34	D	4	1	2	2	1	2	2	1	3
IBS109	F	45	D	5	1	2	2	2	2	2	2
IBS110	M	53	M	2	1	2	1	2	2	2	2
IBS111	F	39	M	1	1	2	1	2	2	2	2
IBS112	M	43	D	1.5	1	2	2	1	1	1	1	3
IBS113	M	56	D	1.4	1	2	2	2	2	2	2
IBS114	M	26	M	3	1	1	1	1	1	2	1	3
IBS115	M	32	M	1.5	1	1	1	2	2	2	2
IBS116	F	28	D	2	1	2	2	2	2	2	2
IBS117	M	37	D	0.5	1	2	2	2	2	2	2
IBS118	M	39	M	1.4	1	1	1	1	1	1	1	1
IBS119	M	30	D	5	1	2	2	2	2	2	2
IBS120	M	47	M	1	1	1	1	2	2	2	2
IBS121	M	45	M	3	1	1	1	2	2	2	2
IBS122	M	51	D	2	1	1	2	1	1	1	1	3
IBS123	M	31	D	4	1	1	1	2	2	2	2
IBS124	M	33	M	4	1	1	2	1	2	2	1	3
IBS125	M	38	D	5	1	1	2	2	2	2	2
IBS126	F	35	M	3	1	1	1	1	1	1	1	3
IBS127	F	28	M	4	1	1	1	2	2	2	2
IBS128	M	41	C	7	2	2	2	2	2	2	2
IBS129	M	39	M	2	1	1	1	1	1	2	1	3
IBS130	M	42	D	1	1	1	2	2	2	2	2
IBS131	M	7	M	1.5	1	1	1	2	2	2	2
IBS132	F	45	D	2	1	1	2	1	1	1	1	3
IBS133	M	34	M	4	1	1	1	2	2	2	2
IBS134	M	29	M	1	1	1	1	2	2	2	2
IBS135	F	32	D	3	1	1	2	1	2	2	1	3
IBS136	M	56	D	4	1	1	2	2	2	2	2
IBS137	M	36	C	1	2	2	2	2	2	2	2
IBS138	F	37	M	0.5	1	1	1	2	2	2	2
IBS139	M	49	D	3	1	2	2	1	1	1	1	3
IBS140	F	19	D	0.8	1	2	2	2	2	2	2
IBS141	F	29	M	1	1	1	1	2	2	2	2
IBS142	M	41	M	3	1	1	1	2	2	2	2
IBS143	M	37	C	1.4	2	1	2	2	2	2	2
IBS144	F	28	M	2	1	1	1	1	1	1	1	3
IBS145	M	42	D	1	1	2	2	2	2	2	2
IBS146	M	34	D	5	1	2	2	1	1	2	1	3
IBS147	F	24	M	0.9	1	1	1	2	2	2	2
IBS148	M	28	M	5	1	1	1	2	2	2	2
IBS149	F	43	D	1	1	2	2	2	2	2	2
IBS150	F	38	M	0.5	1	1	1	2	2	2	2
CT-001	M	27						1	1	2	1	3
CT-002	M	34						2	2	2	2
CT-003	F	28						2	2	2	2
CT-004	M	45						1	2	2	1	3
CT-005	M	38						2	2	2	1	3
CT-006	M	31						2	2	2	2
CT-007	M	36						2	2	2	2
CT-008	F	43						2	2	2	2
CT-009	M	24						1	1	1	1	3
CT-010	M	37						2	2	2	2
CT-011	M	25						2	2	2	2
CT-012	M	21						2	2	2	2
CT-013	M	44						2	2	2	2
CT-014	F	29						2	2	2	2
CT-015	M	35						2	2	2	2
CT-016	M	22						2	2	2	2
CT-017	M	31						1	1	2	1	3
CT-018	M	27						2	2	2	2
CT-019	M	34						2	2	2	2
CT-020	F	44						2	2	2	2
CT-021	M	32						2	2	2	1	1
CT-022	M	19						2	2	2	2
CT-023	M	37						2	2	2	2
CT-024	M	42						1	2	2	1	3
CT-025	M	32						2	2	2	2
CT-026	F	26						2	2	2	2
CT-027	M	39						2	2	2	2
CT-028	M	45						2	2	2	2
CT-029	M	24						2	2	2	2
CT-030	M	35						2	2	2	2
CT-031	M	46						2	2	2	2
CT-032	M	29						1	2	1	1	3
CT-033	M	37						2	2	2	2
CT-034	F	42						2	2	2	2
CT-035	M	23						2	2	2	2
CT-036	M	39						2	2	2	2
CT-037	M	43						2	2	2	2
CT-038	M	27						2	2	2	2
CT-039	M	31						2	2	2	2
CT-040	M	42						2	2	2	2
CT-041	M	44						2	2	2	2
CT-042	M	26						1	1	1	1	1
CT-043	M	35						2	2	2	2
CT-044	F	49						2	2	2	2
CT-045	M	36						2	2	2	2
CT-046	M	42						2	2	2	2
CT-047	M	26						2	2	2	2
CT-048	M	35						2	2	2	2
CT-049	M	27						2	2	2	2
CT-050	M	34						1	2	2	1	1
CT-051	F	26						2	2	2	2
CT-052	M	25						2	2	2	2
CT-053	M	36						2	2	2	2
CT-054	M	37						2	2	2	2
CT-055	M	28						2	2	2	2
CT-056	F	21						2	2	2	2
CT-057	M	25						1	1	2	1	3
CT-058	M	33						2	2	2	2
CT-059	M	18						2	2	2	2
CT-060	M	42						2	2	2	2
CT-061	M	37						2	2	2	2
CT-062	M	20						2	2	2	2
CT-063	M	43						2	2	2	2
CT-064	F	27						2	2	2	2
CT-065	F	24						2	2	2	2
CT-066	M	35						1	1	2	1	3
CT-067	M	21						2	2	2	2
CT-068	M	36						2	2	2	2
CT-069	M	23						2	2	2	2
CT-070	M	35						2	2	2	2
CT-071	M	40						1	2	2	1	3
CT-072	M	47						2	2	2	2
CT-073	M	26						2	2	2	2
CT-074	F	37						2	2	2	2
CT-075	M	19						2	2	2	2
CT-076	M	32						2	2	2	2
CT-077	M	28						2	2	2	2
CT-078	M	34						2	2	2	2
CT-079	M	27						2	2	2	2
CT-080	M	29						2	2	2	2
CT-081	M	34						2	2	2	2
CT-082	M	41						2	2	2	2
CT -083	M	45						2	2	2	2
CT-084	M	24						2	2	2	2
CT-085	M	42						2	2	2	2
CT-086	M	53						1	1	2	1	3
CT-087	M	54						2	2	2	2
CT-088	M	34						2	2	2	2
CT-089	M	27						2	2	2	2
CT-090	M	16						2	2	2	2
CT-091	M	16						2	2	2	2
CT-092	M	25						1	1	2	1	3
CT-093	F	26						2	2	2	2
CT-094	M	39						2	2	2	2
CT-095	F	54						2	2	2	2
CT-096	M	38						2	2	2	2
CT-097	M	37						2	2	2	2
CT-098	M	34						2	2	2	2
CT-099	M	25						2	2	2	2
CT-100	M	23						2	2	2	2
1: present; 2: absent; D: IBS D; M: IBS M; C: IBS C; U: unclassified
